# Supplementary material for: Non-Targeted Metabolomics Analysis of Small Molecular Metabolites in Refrigerated Goose Breast Meat
Source: Vet Sci. 2024 Dec 9;11(12):637. doi: 10.3390/vetsci11120637 (PMC11680168; doi:10.3390/vetsci11120637)
Supplement: Supplementary file 1 [file vetsci-11-00637-s001.zip]

Archive with 4 entries (4 files):
- Supplementary Figure S1.jpg
- Supplementary Figure S2.pdf
- Supplementary Table S1.xlsx
- Supplementary Table S2.xlsx
