# Supplementary material for: Non-Targeted Metabolomics Analysis of Small Molecular Metabolites in Refrigerated Goose Breast Meat
Source: Vet Sci. 2024 Dec 9;11(12):637. doi: 10.3390/vetsci11120637 (PMC11680168; doi:10.3390/vetsci11120637)
Supplement: Supplementary file 1 [file vetsci-11-00637-s001.zip › Supplementary Table S1.xlsx]

## Sheet: Sheet1
Compounds	KEGG ID	ChemSpider ID	HMDB ID
Clitidine 5'-phosphate	C08429	30791235
S-lactoylglutathione	C03451	389032	HMDB0001066
4-pyridoxate	C00847	6467	HMDB0000017
1,2-dihydroxy-3-keto-5-methylthiopentene	C15606	4575316	HMDB0012134
(+)-riboflavin		6501
N-(3-Oxooctanoyl)-L-homoserine lactone	C11841	112971
Scopoletin	C01752	4444113	HMDB0034344
3-(4,7-dimethoxy-1,3-benzodioxol-5-yl)propanoic acid		22336944	HMDB0137285
3-methoxytyramine	C05587	1606	HMDB0000022
Ecgonine	C10858	220719	HMDB0006548
Imiquimod		51809	HMDB0014862
Demeton	C18978	23115
2-hydroxy nevirapine		9025755	HMDB0013912
(4s)-4-{[(9z)-3-hydroxy-9-hexadecenoyl]oxy}-4-(trimethylammonio)butanoate		35032593
Gluconic acid	C00257	10240	HMDB0000625
2-amino-2,3,7-trideoxy-d-lyxo-hept-6-ulosonic acid	C16850	21865857
Hept-2-ulose		92980
Citiolone		13864
Ferulic acid	C01494	393368	HMDB0000954
P-gal	C02578	92439
(−)-riboflavin	C00255	431981	HMDB0000244
Lamiide	C11644	391563
Aklavinone	C12424	140482
Dibutyl malate		86081	HMDB0031696
4-carboxy-2-(lysylamino)butanoate		35031932
6α-prostaglandin i1		29341921
6β-prostaglandin i1		4945307
