# Supplementary material for: Non-Targeted Metabolomics Analysis of Small Molecular Metabolites in Refrigerated Goose Breast Meat
Source: Vet Sci. 2024 Dec 9;11(12):637. doi: 10.3390/vetsci11120637 (PMC11680168; doi:10.3390/vetsci11120637)
Supplement: Supplementary file 1 [file vetsci-11-00637-s001.zip › Supplementary Table S2.xlsx]

## Sheet: Sheet1
Compounds	KEGG ID	ChemSpider ID	HMDB ID
S-lactoylglutathione	C03451	389032	HMDB0001066
1,2-dihydroxy-3-keto-5-methylthiopentene	C15606	4575316	HMDB0012134
(+)-riboflavin		6501
N-(3-Oxooctanoyl)-L-homoserine lactone	C11841	112971
3-methoxytyramine	C05587	1606	HMDB0000022
Ecgonine	C10858	220719	HMDB0006548
(4s)-4-{[(9z)-3-hydroxy-9-hexadecenoyl]oxy}-4-(trimethylammonio)butanoate		35032593
2-amino-2,3,7-trideoxy-d-lyxo-hept-6-ulosonic acid	C16850	21865857
Hept-2-ulose		92980
Citiolone		13864
P-gal	C02578	92439
(−)-riboflavin	C00255	431981	HMDB0000244
Lamiide	C11644	391563
Aklavinone	C12424	140482
Dibutyl malate		86081	HMDB0031696
4-carboxy-2-(lysylamino)butanoate		35031932
6α-prostaglandin i1		29341921
6β-prostaglandin i1		4945307
